# Supplementary material for: Interstitial 12p Deletion Syndrome: Revised Minimal Critical Region and Review of the Literature
Source: Genes (Basel). 2026 Jan 19;17(1):104. doi: 10.3390/genes17010104 (PMC12840693; doi:10.3390/genes17010104)
Supplement: Supplementary file 1 [file genes-17-00104-s001.zip]

Archive with 2 entries (2 files):
- Supplementary, Table 1S. Genetic findings observed in chromosome 12p deletions. (1).pdf
- Supplementary, Table 2S- HPO codes for 12p deletion syndrome.pdf
